# Supplementary material for: Influence of Fermentation Container Type on Chemical and Microbiological Parameters of Spontaneously Fermented Cow and Goat Milk
Source: Foods. 2023 Apr 28;12(9):1836. doi: 10.3390/foods12091836 (PMC10177932; doi:10.3390/foods12091836)
Supplement: Supplementary file 1 [file foods-12-01836-s001.zip]

Archive with 1 entries (1 files):
- foods-2319564-supplementary.pdf
